# Supplementary material for: Potential Regional Pollination Services of Spodoptera litura (Lepidoptera: Noctuidae) Migrants as Evidenced by the Identification of Attached Pollen
Source: Plants (Basel). 2024 Dec 11;13(24):3467. doi: 10.3390/plants13243467 (PMC11728779; doi:10.3390/plants13243467)
Supplement: Supplementary file 1 [file plants-13-03467-s001.zip]

Archive with 1 entries (1 files):
- plants-3316760-supplementary.pdf
